# Supplementary material for: Mechanistic Evaluation of Radical Scavenging Pathways in Ginger Phenolics: A DFT Study of 6-Gingerol, 6-Shogaol, and 6-Paradol
Source: Int J Mol Sci. 2025 Nov 20;26(22):11217. doi: 10.3390/ijms262211217 (PMC12652960; doi:10.3390/ijms262211217)
Supplement: Supplementary file 1 [file ijms-26-11217-s001.zip]

Archive with 1 entries (1 files):
- ijms-3944976-supplementary.pdf
